# Supplementary material for: Comparison of 10 biometric formulas in combined phacovitrectomy for different underlying retinal pathology
Source: Sci Rep. 2025 Apr 17;15:13313. doi: 10.1038/s41598-025-97839-x (PMC12006313; doi:10.1038/s41598-025-97839-x)
Supplement: Supplementary file 1 — Supplementary Material 1 [file 41598_2025_97839_MOESM1_ESM.xlsx]

## Sheet: Sheet1
ERM											ERM
IOLdown 0.5 D (mean = 24.05 mm; from 20.6 to 32.59 mm) n = 126											Original IOL (mean = 24.05 mm; from 20.6 to 32.59 mm) n = 126
Formula	MRE	MAE	MedAE	SD	% +/- 0.25 D	% +/- 0.5 D	% +/- 0.75 D	% +/- 1.0 D	RMS		Formula	MRE	MAE	MedAE	SD	% +/- 0.25 D	% +/- 0.5 D	% +/- 0.75 D	% +/- 1.0 D	RMS
Hill RBF 3.0	-0.0188016	0.33337	0.266778	0.421329	0.444444	0.777778	0.920635	0.984127	0.420074		Hoffer Q	-0.14084	0.365766	0.291089	0.457549	0.452381	0.753968	0.865079	0.952381	0.476996
Barrett	-0.0172235	0.334874	0.283051	0.43295	0.47619	0.761905	0.920635	0.97619	0.431572		Haigis	-0.184043	0.36945	0.295822	0.444643	0.420635	0.746032	0.873016	0.944444	0.479594
K6	-0.0879935	0.349181	0.298628	0.441064	0.444444	0.769841	0.904762	0.97619	0.448036		Holladay 1	-0.189101	0.394531	0.291802	0.470366	0.428571	0.730159	0.849206	0.952381	0.50522
Holladay 2	0.0406746	0.359563	0.3175	0.462563	0.436508	0.730159	0.912698	0.960317	0.462516		DGS	-0.18769	0.405732	0.325463	0.484285	0.388889	0.698413	0.857143	0.968254	0.517589
Kane	-0.0101984	0.354325	0.2775	0.466836	0.428571	0.785714	0.936508	0.960317	0.465092		SRK/T	-0.225445	0.42499	0.34738	0.484062	0.365079	0.666667	0.825397	0.960317	0.532242
Haigis	0.186467	0.393727	0.362261	0.445392	0.365079	0.650794	0.912698	0.97619	0.481217		Holladay 2	-0.308452	0.440357	0.3575	0.460394	0.357143	0.650794	0.825397	0.936508	0.552651
Holladay 1	0.16343	0.393028	0.316811	0.472427	0.412698	0.666667	0.880952	0.944444	0.498122		Hill RBF 3.0	-0.369524	0.437384	0.390119	0.420679	0.404762	0.619048	0.81746	0.904762	0.558672
Hoffer Q	0.210749	0.405272	0.349864	0.456755	0.349206	0.65873	0.873016	0.960317	0.501383		Barrett	-0.386632	0.46531	0.401062	0.432013	0.333333	0.619048	0.761905	0.920635	0.578479
SRK/T	0.12738	0.394767	0.357642	0.488736	0.396825	0.698413	0.904762	0.936508	0.503183		Kane	-0.360198	0.459246	0.3775	0.464968	0.333333	0.587302	0.785714	0.912698	0.586705
DGS	0.183478	0.40259	0.324161	0.487526	0.365079	0.690476	0.873016	0.928571	0.519095		K6	-0.429937	0.495064	0.429246	0.44328	0.309524	0.547619	0.761905	0.888889	0.616265
Mac Hole											Mac Hole
IOLdown 0.5 D (mean = 23.65 mm; from 20.68 to 26.98 mm) n = 84											Original IOL (mean = 23.65 mm; from 20.68 to 26.98 mm) n = 84
Formula	MRE	MAE	MedAE	SD	% +/- 0.25 D	% +/- 0.5 D	% +/- 0.75 D	% +/- 1.0 D	RMS		Formula	MRE	MAE	MedAE	SD	% +/- 0.25 D	% +/- 0.5 D	% +/- 0.75 D	% +/- 1.0 D	RMS
Kane	-0.0383333	0.377857	0.28	0.470483	0.428571	0.690476	0.916667	0.964286	0.469242		DGS	-0.242203	0.437055	0.381429	0.479525	0.309524	0.630952	0.833333	0.964286	0.534667
Holladay 2	-0.0317857	0.3875	0.325	0.477954	0.380952	0.714286	0.892857	0.964286	0.476163		Hoffer Q	-0.248613	0.453534	0.394653	0.507053	0.357143	0.607143	0.821429	0.904762	0.562006
Barrett	-0.0869039	0.38387	0.308014	0.472379	0.392857	0.714286	0.904762	0.952381	0.477533		Haigis	-0.279376	0.456532	0.382812	0.498146	0.345238	0.559524	0.821429	0.892857	0.568547
Hill RBF 3.0	-0.104012	0.400567	0.342242	0.48411	0.333333	0.702381	0.892857	0.940476	0.492332		Holladay 1	-0.304494	0.469755	0.406533	0.502809	0.333333	0.595238	0.785714	0.892857	0.585255
DGS	0.126241	0.388851	0.361853	0.479672	0.380952	0.702381	0.880952	0.940476	0.493237		Kane	-0.3875	0.502143	0.4925	0.470504	0.285714	0.52381	0.761905	0.892857	0.607367
Holladay 1	0.0470632	0.401656	0.305223	0.503834	0.428571	0.690476	0.880952	0.952381	0.503032		Holladay 2	-0.381429	0.504286	0.46	0.477322	0.261905	0.535714	0.797619	0.904762	0.608779
Haigis	0.0910703	0.414144	0.30923	0.498795	0.345238	0.654762	0.857143	0.97619	0.504112		SRK/T	-0.351141	0.5188	0.467116	0.546878	0.285714	0.535714	0.77381	0.880952	0.64716
K6	-0.173773	0.410958	0.355972	0.485344	0.333333	0.654762	0.857143	0.964286	0.512788		Barrett	-0.452363	0.539536	0.545837	0.471377	0.309524	0.452381	0.714286	0.892857	0.651294
Hoffer Q	0.103243	0.408357	0.295553	0.505964	0.416667	0.654762	0.845238	0.940476	0.51343		Hill RBF 3.0	-0.454964	0.542728	0.530341	0.484244	0.297619	0.47619	0.714286	0.880952	0.662339
SRK/T	0.000757304	0.42254	0.292415	0.552615	0.392857	0.678571	0.833333	0.904762	0.549317		K6	-0.514384	0.587462	0.570305	0.484536	0.25	0.452381	0.690476	0.821429	0.704678
RRD											RRD
IOLdown 1.0 D (mean = 24.86 mm; from 21.62 to 29.35 mm) n = 113											Original IOL (mean = 24.86 mm; from 21.62 to 29.35 mm) n = 113
Formula	MRE	MAE	MedAE	SD	% +/- 0.25 D	% +/- 0.5 D	% +/- 0.75 D	% +/- 1.0 D	RMS		Formula	MRE	MAE	MedAE	SD	% +/- 0.25 D	% +/- 0.5 D	% +/- 0.75 D	% +/- 1.0 D	RMS
Kane	0.108009	0.473407	0.36	0.676144	0.380531	0.654867	0.814159	0.920354	0.681756		Haigis	-0.368599	0.610664	0.498336	0.697056	0.230088	0.504425	0.716814	0.79646	0.785781
Barrett	0.122191	0.481151	0.337646	0.677902	0.389381	0.619469	0.80531	0.911504	0.685868		Hoffer Q	-0.336191	0.604773	0.487691	0.725599	0.265487	0.504425	0.725664	0.80531	0.79678
Hill RBF 3.0	0.149645	0.490222	0.398252	0.685608	0.415929	0.60177	0.823009	0.929204	0.698779		DGS	-0.451282	0.653741	0.582018	0.684005	0.212389	0.442478	0.672566	0.79646	0.816932
K6	0.0566793	0.478171	0.33099	0.701609	0.371681	0.637168	0.79646	0.911504	0.700794		Holladay 1	-0.426678	0.668811	0.595753	0.750087	0.256637	0.469027	0.672566	0.769912	0.860061
Holladay 2	0.151726	0.49969	0.4	0.692702	0.362832	0.59292	0.79646	0.920354	0.706124		Hill RBF 3.0	-0.562868	0.729973	0.63493	0.69143	0.221239	0.362832	0.575221	0.743363	0.889194
DGS	0.302676	0.527055	0.435391	0.684677	0.371681	0.566372	0.778761	0.902655	0.745819		H-2 (NLR)	-0.559867	0.733496	0.68	0.697223	0.212389	0.371681	0.59292	0.716814	0.891779
SRK/T	0.19483	0.552576	0.439714	0.731102	0.238938	0.557522	0.80531	0.876106	0.753484		SRK/T	-0.519483	0.722657	0.574248	0.73133	0.176991	0.469027	0.60177	0.699115	0.894412
Haigis	0.38803	0.578628	0.44851	0.693602	0.265487	0.566372	0.725664	0.884956	0.792082		Kane	-0.604381	0.750044	0.72	0.680131	0.20354	0.362832	0.548673	0.725664	0.907612
Holladay 1	0.288241	0.566474	0.444907	0.748145	0.265487	0.539823	0.79646	0.902655	0.798656		Barrett	-0.619362	0.766921	0.702087	0.679292	0.176991	0.318584	0.530973	0.707965	0.917041
Hoffer Q	0.378054	0.586498	0.45774	0.718104	0.274336	0.539823	0.725664	0.884956	0.808724		K6	-0.650567	0.808489	0.755621	0.7064	0.159292	0.309735	0.495575	0.681416	0.958031
VMTS											VMTS
IOLdown 0.5 D (mean = 23.51 mm; from 22.32 to 25.47 mm) n = 33											Original IOL (mean = 23.51 mm; from 22.32 to 25.47 mm) n = 33
Formula	MRE	MAE	MedAE	SD	% +/- 0.25 D	% +/- 0.5 D	% +/- 0.75 D	% +/- 1.0 D	RMS		Formula	MRE	MAE	MedAE	SD	% +/- 0.25 D	% +/- 0.5 D	% +/- 0.75 D	% +/- 1.0 D	RMS
K6	0.0459244	0.408195	0.369632	0.494336	0.272727	0.787879	0.848485	0.939394	0.48895		DGS	-0.00398127	0.426379	0.386864	0.52254	0.272727	0.787879	0.848485	0.939394	0.514577
Kane	0.17	0.439697	0.415	0.500055	0.272727	0.606061	0.909091	0.909091	0.520939		Hoffer Q	-0.0405498	0.438329	0.41059	0.52847	0.242424	0.69697	0.848485	0.969697	0.521979
Hill RBF 3.0	0.114273	0.440605	0.36806	0.517172	0.272727	0.636364	0.848485	0.939394	0.521939		Kane	-0.18	0.414242	0.315	0.497834	0.333333	0.606061	0.848485	0.969697	0.522234
Barrett	0.158055	0.43848	0.331055	0.52848	0.333333	0.666667	0.848485	0.939394	0.543883		Haigis	-0.0621369	0.434386	0.400566	0.529686	0.272727	0.727273	0.878788	0.909091	0.525287
Holladay 2	0.211818	0.498485	0.515	0.564395	0.242424	0.484848	0.818182	0.909091	0.594774		Holladay 1	-0.0858195	0.448147	0.390475	0.55269	0.30303	0.666667	0.787879	0.939394	0.550976
Haigis	0.308299	0.497599	0.508485	0.531092	0.272727	0.484848	0.757576	0.909091	0.607091		Barrett	-0.20896	0.442492	0.347534	0.525869	0.333333	0.606061	0.818182	0.909091	0.55841
Hoffer Q	0.31181	0.505457	0.523039	0.529631	0.30303	0.484848	0.818182	0.878788	0.607646		Hill RBF 3.0	-0.237479	0.445117	0.334902	0.515247	0.424242	0.575758	0.848485	0.909091	0.560206
Holladay 1	0.266379	0.509062	0.507844	0.55594	0.272727	0.484848	0.787879	0.909091	0.60882		K6	-0.296864	0.431953	0.303592	0.493607	0.454545	0.636364	0.878788	0.909091	0.569555
DGS	0.366955	0.525135	0.542401	0.526617	0.30303	0.454545	0.69697	0.939394	0.635277		Holladay 2	-0.140303	0.448788	0.36	0.561119	0.424242	0.666667	0.818182	0.878788	0.570086
SRK/T	0.260438	0.526669	0.542899	0.604468	0.30303	0.484848	0.757576	0.878788	0.649721		SRK/T	-0.0934662	0.490187	0.405996	0.598137	0.272727	0.575758	0.757576	0.878788	0.596374
Overall:											Overall:
IOLdown 0.5 or 1.0 D (mean = 24.16 mm; from 20.6 to 32.59 mm) n = 356											Original IOL (mean = 24.16 mm; from 20.6 to 32.59 mm) n = 356
Formula	MRE	MAE	MedAE	SD	% +/- 0.25 D	% +/- 0.5 D	% +/- 0.75 D	% +/- 1.0 D	RMS		Formula	MRE	MAE	MedAE	SD	% +/- 0.25 D	% +/- 0.5 D	% +/- 0.75 D	% +/- 1.0 D	RMS
Barrett	0.0268351	0.402469	0.312042	0.54459	0.41573	0.696629	0.873596	0.946629	0.544487		Haigis	-0.253818	0.472582	0.377872	0.56188	0.328652	0.623596	0.811798	0.882022	0.61583
Hill RBF 3.0	0.0268957	0.408953	0.323726	0.547734	0.393258	0.691011	0.876404	0.952247	0.547625		Hoffer Q	-0.218981	0.469066	0.375343	0.578631	0.351124	0.634831	0.808989	0.896067	0.61792
Kane	0.0373876	0.40559	0.315	0.548314	0.398876	0.705056	0.890449	0.94382	0.548818		DGS	-0.267192	0.493759	0.395264	0.572872	0.303371	0.609551	0.792135	0.910112	0.631388
K6	-0.0498986	0.410171	0.334478	0.556344	0.379213	0.702247	0.853933	0.949438	0.557799		Holladay 2	-0.282165	0.504311	0.399701	0.596218	0.339888	0.609551	0.772472	0.879213	0.658859
Holladay 2	0.074691	0.423511	0.36	0.561764	0.382022	0.660112	0.86236	0.94382	0.565925		H-2 (NLR)	-0.389888	0.54927	0.46	0.571848	0.294944	0.536517	0.744382	0.853933	0.691451
DGS	0.224816	0.450215	0.377453	0.563111	0.365169	0.632022	0.828652	0.924157	0.605595		SRK/T	-0.336202	0.547652	0.438816	0.611552	0.27809	0.564607	0.735955	0.851124	0.69712
Haigis	0.23923	0.466864	0.396642	0.564709	0.320225	0.609551	0.825843	0.941011	0.612562		Hill RBF 3.0	-0.438815	0.55583	0.499953	0.549846	0.323034	0.5	0.719101	0.848315	0.70288
SRK/T	0.131246	0.463638	0.37219	0.603282	0.337079	0.629213	0.842697	0.904494	0.616565		Kane	-0.427444	0.5575	0.5	0.560181	0.280899	0.502809	0.710674	0.853933	0.70401
Holladay 1	0.185133	0.460874	0.383628	0.592504	0.356742	0.615169	0.845506	0.929775	0.619959		Barrett	-0.459544	0.576445	0.519745	0.551399	0.27809	0.483146	0.682584	0.845506	0.717194
Hoffer Q	0.247856	0.472811	0.40276	0.576631	0.337079	0.603933	0.814607	0.924157	0.626898		K6	-0.507559	0.610502	0.555493	0.56237	0.261236	0.457865	0.671348	0.808989	0.75696
ERM: epiretinal membrane
MH: macular hole
RRD: thegmatogenous retinal detachment
VMTS: vitreomacular traction syndrome
